# Supplementary material for: A Qualitative Evaluation of the Implementation of an Oral Care Program in Home Care Nursing
Source: Int J Environ Res Public Health. 2023 Jan 24;20(3):2124. doi: 10.3390/ijerph20032124 (PMC9915185; doi:10.3390/ijerph20032124)
Supplement: Supplementary file 1 [file ijerph-20-02124-s001.zip]

Archive with 1 entries (1 files):
- ijerph-2138834-supplementary.pdf
